# Supplementary material for: The Synthesis of a Covalent Organic Framework from Thiophene Armed Triazine and EDOT and Its Application as Anode Material in Lithium-Ion Battery
Source: Polymers (Basel). 2021 Sep 27;13(19):3300. doi: 10.3390/polym13193300 (PMC8512810; doi:10.3390/polym13193300)
Supplement: Supplementary file 1 [file polymers-13-03300-s001.zip]

Archive with 1 entries (1 files):
- polymers-1315533-supplementary.pdf
